# Supplementary material for: Adjuvant Effect of Orally Applied Preparations Containing Non-Digestible Polysaccharides on Influenza Vaccination in Healthy Seniors: A Double-Blind, Randomised, Controlled Pilot Trial
Source: Nutrients. 2021 Aug 2;13(8):2683. doi: 10.3390/nu13082683 (PMC8400163; doi:10.3390/nu13082683)
Supplement: Supplementary file 1 [file nutrients-13-02683-s001.zip]

Archive with 1 entries (1 files):
- nutrients-1309852-Supplementary.pdf
